# Supplementary material for: Comparison of Growth Performance and Meat Quality Traits of Commercial Cross-Bred Pigs versus the Large Black Pig Breed
Source: Animals (Basel). 2021 Jan 15;11(1):200. doi: 10.3390/ani11010200 (PMC7830199; doi:10.3390/ani11010200)
Supplement: Supplementary file 1 [file animals-11-00200-s001.zip]

Archive with 3 entries (3 files):
- Table S1 Alignment Information.xlsx
- Table S3 Pig_EdgeR p0.05 2.xlsx
- Figure S2 AlignmentDistributionPlots.pdf
