# Supplementary material for: Comparison of Growth Performance and Meat Quality Traits of Commercial Cross-Bred Pigs versus the Large Black Pig Breed
Source: Animals (Basel). 2021 Jan 15;11(1):200. doi: 10.3390/ani11010200 (PMC7830199; doi:10.3390/ani11010200)
Supplement: Supplementary file 1 [file animals-11-00200-s001.zip › Table S1 Alignment Information.xlsx]

## Sheet: Sheet1
Sample ID	Read Length	Number of Reads	% Total Aligned	% abundant	% unaligned	median CV coverage uniformity	% stranded
P10_Pig_Wfilter	1x71	30321060	0.8581	0.1855	0.1419	1.01	0.9697
P11_Pig_Wfilter	1x71	29857611	0.857	0.1004	0.143	0.82	0.9767
P12_Pig_Wfilter	1x71	43812978	0.8527	0.12	0.1473	0.75	0.9645
P7_Pig_Bfilter	1x71	37838010	0.8401	0.0991	0.1599	0.71	0.9196
P8_Pig_Bfilter	1x71	41943119	0.8535	0.1192	0.1465	0.77	0.9758
P9_Pig_Bfilter	1x71	26752176	0.8605	0.1724	0.1395	0.86	0.9722
