# Supplementary material for: Comparison of Growth Performance and Meat Quality Traits of Commercial Cross-Bred Pigs versus the Large Black Pig Breed
Source: Animals (Basel). 2021 Jan 15;11(1):200. doi: 10.3390/ani11010200 (PMC7830199; doi:10.3390/ani11010200)
Supplement: Supplementary file 1 [file animals-11-00200-s001.zip › Table S3 Pig_EdgeR p0.05 2.xlsx]

## Sheet: Pig_EdgeR p0.05 after correcti
Gene ID	Gene name	FDR	Avg Pig-W	Avg Pig-B	FC
ENSSSCG00000010610	ENSSSCG00000010610	1.89073e-08	-2.67812	1.31445	15.9178
ENSSSCG00000014272	ENSSSCG00000014272	7.07335e-09	-1.85348	1.80959	12.6676
ENSSSCG00000021527	ATP10B	1.323e-06	-2.67812	0.809591	11.2178
ENSSSCG00000032301	ENSSSCG00000032301	1.27096e-05	-1.3818	1.74857	8.75661
ENSSSCG00000007607	KPNA7	0.00147306	-2.67812	0.0957672	6.83949
ENSSSCG00000039573	SLPI	8.41539e-19	2.82638	5.46202	6.21452
ENSSSCG00000015342	COL28A1	0.000921961	-1.22382	1.33791	5.90417
ENSSSCG00000002383	FOS	1.64005e-10	3.49085	6.05108	5.89799
ENSSSCG00000037106	C2orf40	0.0147304	-2.24345	0.29942	5.82748
ENSSSCG00000031587	ENSSSCG00000031587	6.83399e-05	-0.695501	1.75026	5.44812
ENSSSCG00000034763	IRS2	0.0391986	0.262655	2.69728	5.40624
ENSSSCG00000012705	ZIC3	0.028506	-0.695501	1.72612	5.35774
ENSSSCG00000011076	OTUD1	5.99797e-06	3.91972	6.29126	5.17493
ENSSSCG00000032980	ENSSSCG00000032980	0.0434951	-1.52612	0.823909	5.09834
ENSSSCG00000024416	ENSSSCG00000024416	2.93763e-09	0.856283	3.10819	4.76312
ENSSSCG00000015390	ENSSSCG00000015390	0.0119082	-0.331131	1.90756	4.7197
ENSSSCG00000002279	GPX2	7.41263e-06	0.989513	3.20671	4.64988
ENSSSCG00000017557	WFIKKN2	2.51789e-10	2.10327	4.29725	4.57566
ENSSSCG00000012724	SLITRK2	0.0222033	-2.67812	-0.562234	4.33457
ENSSSCG00000034192	GNAO1	0.00414563	0.392177	2.48929	4.27853
ENSSSCG00000003459	CELA2A	4.196e-08	0.745142	2.82516	4.22812
ENSSSCG00000039651	SLC2A5	0.0213183	-0.325157	1.74538	4.20042
ENSSSCG00000005296	PHF24	0.0434951	-0.991824	1.0734	4.18498
ENSSSCG00000015774	ENSSSCG00000015774	0.0477535	-1.22382	0.804278	4.07867
ENSSSCG00000004195	ARG1	0.0477535	-2.67812	-0.70058	3.93821
ENSSSCG00000032221	FAM110C	0.040902	-2.67812	-0.724043	3.87468
ENSSSCG00000023178	BATF2	0.0477535	-0.890489	1.04873	3.83498
ENSSSCG00000008449	SLC3A1	0.0301478	-0.557155	1.27995	3.57292
ENSSSCG00000008534	TOGARAM2	0.0477535	-0.997798	0.804277	3.48722
ENSSSCG00000040581	CISH	2.0906e-11	3.74582	5.52555	3.43362
ENSSSCG00000038185	EREG	0.0454373	0.422378	2.19342	3.413
ENSSSCG00000036609	T	0.041674	-2.67812	-0.919031	3.38485
ENSSSCG00000030165	MAFF	2.45587e-16	3.41926	5.17707	3.38183
ENSSSCG00000004509	LIPG	0.000800545	0.345451	2.08359	3.33605
ENSSSCG00000010532	LOXL4	0.00110943	1.02781	2.69106	3.1673
ENSSSCG00000007589	ENSSSCG00000007589	0.0445426	-0.0620129	1.59769	3.15952
ENSSSCG00000011264	CSRNP1	1.28457e-05	2.50913	4.09717	3.00641
ENSSSCG00000002376	PGF	0.0131286	0.466308	2.05353	3.00469
ENSSSCG00000027847	METTL12	3.08397e-05	1.27878	2.81572	2.9018
ENSSSCG00000038963	ENSSSCG00000038963	0.0348661	1.05884	2.54168	2.79498
ENSSSCG00000015595	ATF3	0.00428933	5.33595	6.80168	2.76203
ENSSSCG00000010219	ARID5B	6.45487e-08	4.58956	6.03635	2.72602
ENSSSCG00000011195	GALNT15	5.52667e-06	2.03312	3.45438	2.67819
ENSSSCG00000005385	NR4A3	0.00157757	2.92429	4.33748	2.66326
ENSSSCG00000027607	IER3	0.00645175	1.66462	3.06648	2.64241
ENSSSCG00000008649	SOX11	0.0247439	0.350333	1.73868	2.61778
ENSSSCG00000016763	GLI3	0.000957987	1.09682	2.46622	2.58364
ENSSSCG00000028322	BTG2	6.76843e-07	6.2558	7.56951	2.4858
ENSSSCG00000003155	PPP1R15A	4.84511e-07	4.90787	6.21973	2.4826
ENSSSCG00000034308	LRMDA	0.000399388	1.98677	3.29333	2.4735
ENSSSCG00000011133	PFKFB3	0.00157757	7.28965	8.59352	2.46889
ENSSSCG00000001565	CDKN1A	0.00375452	3.2113	4.5097	2.45956
ENSSSCG00000028317	ARHGEF28	8.28213e-06	2.26252	3.55987	2.45778
ENSSSCG00000015893	SLC4A10	0.00011097	2.53798	3.82286	2.43661
ENSSSCG00000017915	VMO1	0.0282445	1.30115	2.57616	2.42001
ENSSSCG00000007671	TFR2	0.0199222	0.595989	1.86883	2.41637
ENSSSCG00000036956	ENSSSCG00000036956	0.0103876	1.31212	2.57804	2.40481
ENSSSCG00000006277	SPIDR	0.00375452	1.81916	3.0698	2.37948
ENSSSCG00000006940	CYR61	0.00240454	4.03502	5.26678	2.34853
ENSSSCG00000022347	WNT11	0.00428933	1.66981	2.84897	2.26446
ENSSSCG00000009233	GPAT3	0.00263007	3.38249	4.524	2.20612
ENSSSCG00000036556	IL10RB	7.73988e-12	4.7748	5.91057	2.19736
ENSSSCG00000031243	ENSSSCG00000031243	0.000750343	3.28831	4.41407	2.18216
ENSSSCG00000033575	ENSSSCG00000033575	2.30015e-05	3.23269	4.34216	2.15767
ENSSSCG00000031101	METTL21C	0.014837	1.64775	2.7534	2.15196
ENSSSCG00000038594	SDC4	1.10871e-06	4.25807	5.35049	2.13232
ENSSSCG00000023672	LRRC30	0.014433	3.25906	4.32097	2.0877
ENSSSCG00000010012	SLC35E4	0.00965782	2.21421	3.272	2.08174
ENSSSCG00000003018	LIPE	0.00011097	4.40535	5.45624	2.07181
ENSSSCG00000009592	NFIL3	0.0243956	3.01679	4.06026	2.06117
ENSSSCG00000003201	ATF5	0.000339027	3.74346	4.7762	2.0459
ENSSSCG00000027013	ENSSSCG00000027013	4.08147e-06	3.39387	4.41648	2.03158
ENSSSCG00000014336	EGR1	0.0321009	2.66875	3.67984	2.01543
ENSSSCG00000004626	TMOD3	6.25253e-05	3.55835	4.5588	2.00062
ENSSSCG00000000002	GTSE1	4.37679e-05	3.43503	4.43289	1.99703
ENSSSCG00000001549	FKBP5	0.00353348	6.15493	7.13283	1.9696
ENSSSCG00000038038	ENSSSCG00000038038	0.0203593	1.95762	2.93001	1.9621
ENSSSCG00000016792	RETREG1	0.000301653	6.05056	7.01268	1.94817
ENSSSCG00000026211	NRN1	0.0255082	2.59448	3.55524	1.94632
ENSSSCG00000038500	TRIB1	4.6023e-08	5.39547	6.34653	1.9333
ENSSSCG00000014157	NR2F1	0.0201712	2.70216	3.64775	1.92597
ENSSSCG00000038255	ART1	0.0157291	3.97121	4.91662	1.92573
ENSSSCG00000006542	KCNN3	0.0135645	2.57661	3.50981	1.9095
ENSSSCG00000014437	PPARGC1B	0.0195191	1.78487	2.716	1.90677
ENSSSCG00000010210	SLC16A9	0.0337955	2.88438	3.81344	1.90404
ENSSSCG00000002349	ACOT4	4.1896e-07	4.58741	5.50507	1.88905
ENSSSCG00000017753	KSR1	0.00631159	3.33312	4.25017	1.88825
ENSSSCG00000037066	GADD45A	0.000120453	3.75547	4.65519	1.86571
ENSSSCG00000038598	ADRB2	0.000339027	4.36514	5.2545	1.85236
ENSSSCG00000038643	KLF11	4.84511e-07	4.84621	5.73311	1.84919
ENSSSCG00000014168	ELL2	0.0113144	3.79601	4.67194	1.83519
ENSSSCG00000008976	ART3	1.14967e-07	5.13377	6.00888	1.83414
ENSSSCG00000015541	IER5	0.000800545	5.22308	6.08924	1.8228
ENSSSCG00000010329	ZMIZ1	0.0393679	2.58865	3.45438	1.82227
ENSSSCG00000016290	EFHD1	0.0234522	2.088	2.9443	1.8104
ENSSSCG00000010184	AGT	0.0374955	4.17843	5.0287	1.80283
ENSSSCG00000006312	GPA33	0.00325526	3.50074	4.33895	1.78783
ENSSSCG00000001021	RREB1	0.0113144	3.38184	4.21279	1.77886
ENSSSCG00000035037	ENSSSCG00000035037	0.00910837	4.7381	5.56879	1.77854
ENSSSCG00000017159	TBC1D16	0.0477535	2.57123	3.38065	1.75251
ENSSSCG00000025826	BOC	0.048738	2.42607	3.22647	1.74158
ENSSSCG00000022705	SALL2	0.0127069	2.96024	3.75771	1.73805
ENSSSCG00000029275	PPARGC1A	0.00486425	4.59639	5.39326	1.73732
ENSSSCG00000001573	PIM1	0.0213183	2.87189	3.66349	1.731
ENSSSCG00000022126	EGFR	2.43658e-05	5.27454	6.05468	1.7173
ENSSSCG00000014798	ART5	0.00196594	4.25349	5.02379	1.70563
ENSSSCG00000012993	SLC25A45	0.0267946	3.2287	3.99479	1.70066
ENSSSCG00000016005	SESTD1	0.00240454	3.67141	4.42074	1.68102
ENSSSCG00000007817	IL4R	0.040468	3.92524	4.66715	1.67239
ENSSSCG00000038766	MAD1L1	0.00514814	4.41403	5.15416	1.67033
ENSSSCG00000027480	KLF10	0.000104448	5.76358	6.49737	1.663
ENSSSCG00000024748	THUMPD1	7.51988e-06	5.87936	6.60822	1.65732
ENSSSCG00000012741	ENSSSCG00000012741	0.0222033	4.21204	4.93191	1.64703
ENSSSCG00000023880	RRP8	0.0157291	3.23901	3.94962	1.6365
ENSSSCG00000011238	ARPP21	2.43658e-05	5.55516	6.26394	1.63442
ENSSSCG00000024174	TGIF1	0.0110088	3.0096	3.71555	1.63121
ENSSSCG00000010564	POLL	0.0215197	3.76543	4.46806	1.62747
ENSSSCG00000030560	ENSSSCG00000030560	0.00965782	3.32165	4.02189	1.62478
ENSSSCG00000008593	KLHL29	0.00221815	5.35736	6.03745	1.60224
ENSSSCG00000009937	ACACB	6.8834e-05	5.97758	6.65504	1.59933
ENSSSCG00000010258	AIFM2	0.00259896	4.4177	5.09396	1.59799
ENSSSCG00000006290	SLC19A2	0.0159734	3.6065	4.28164	1.59676
ENSSSCG00000016453	TCAF1	0.0471139	4.1138	4.78653	1.59409
ENSSSCG00000025703	REV3L	0.00202704	5.49929	6.15831	1.57901
ENSSSCG00000024791	ENSSSCG00000024791	0.000243695	5.63712	6.28873	1.57092
ENSSSCG00000016646	IFRD1	0.000646606	6.05547	6.69691	1.55988
ENSSSCG00000001065	ATXN1	0.0181827	4.42569	5.05786	1.54989
ENSSSCG00000013242	ACP2	0.000315529	4.96791	5.59857	1.54827
ENSSSCG00000038948	ETS2	0.00539459	6.39804	7.01864	1.53751
ENSSSCG00000016605	LMOD2	0.00631159	7.36553	7.96787	1.51818
ENSSSCG00000003393	TMEM201	0.0175134	4.05356	4.65123	1.51327
ENSSSCG00000040267	CYS1	0.00631159	6.24326	6.83917	1.51143
ENSSSCG00000033489	C10orf71	0.0499815	7.63654	8.22734	1.50608
ENSSSCG00000005166	MLLT3	0.0291032	4.99517	5.58569	1.50579
ENSSSCG00000017142	BAIAP2	0.0228364	4.17509	4.76131	1.50131
ENSSSCG00000004255	VGLL2	0.0014307	5.87387	6.45534	1.49636
ENSSSCG00000002640	DEF8	0.0021008	5.43494	6.01531	1.49524
ENSSSCG00000007133	ACSS1	0.0497837	4.29693	4.87479	1.49264
ENSSSCG00000002852	PLEKHF1	0.00452268	5.60446	6.1794	1.48962
ENSSSCG00000037065	EMP2	0.000592002	6.37327	6.9394	1.48054
ENSSSCG00000013079	DAGLA	0.0321009	4.30535	4.86516	1.47407
ENSSSCG00000031728	ABRA	0.0157291	7.18921	7.74371	1.46866
ENSSSCG00000038281	ENSSSCG00000038281	0.0309194	4.56217	5.10284	1.45465
ENSSSCG00000002051	ABHD4	0.00286198	6.31101	6.84142	1.44434
ENSSSCG00000004044	IGF2R	0.00486425	6.2576	6.78414	1.44047
ENSSSCG00000025447	MID1IP1	0.0243186	6.09469	6.61631	1.43556
ENSSSCG00000004861	TSHZ1	0.0131286	5.02856	5.549	1.43439
ENSSSCG00000037670	TMEM164	0.00553792	5.45543	5.9751	1.43362
ENSSSCG00000028996	ALDH1A1	0.0352497	4.34002	4.85911	1.43305
ENSSSCG00000036020	ENSSSCG00000036020	0.0123057	5.29334	5.81045	1.43108
ENSSSCG00000017330	MAP3K14	0.00810104	5.62683	6.12572	1.41313
ENSSSCG00000033655	TUBB2B	0.0190085	4.74688	5.24576	1.41311
ENSSSCG00000036855	SLC25A36	0.00663396	5.35681	5.85384	1.41131
ENSSSCG00000031450	ENSSSCG00000031450	0.0213183	4.78948	5.27064	1.39586
ENSSSCG00000006740	ATP1A1	0.0199222	5.80113	6.27864	1.39234
ENSSSCG00000029571	AVIL	0.00470289	7.427	7.89972	1.38773
ENSSSCG00000017366	HDAC5	0.0286593	6.40419	6.87631	1.38715
ENSSSCG00000003468	PLEKHM2	0.00110943	8.4095	8.8808	1.38636
ENSSSCG00000038455	RBM24	0.0335822	5.95262	6.42332	1.38578
ENSSSCG00000013302	CAT	0.00332595	7.14009	7.60866	1.38373
ENSSSCG00000014362	HBEGF	0.0153269	6.24456	6.71263	1.38326
ENSSSCG00000017934	CLDN7	0.0386468	4.53712	4.99993	1.37822
ENSSSCG00000007286	ACSS2	0.0321009	6.01417	6.47551	1.37682
ENSSSCG00000039541	ANKRD11	0.0135645	6.03669	6.49253	1.37158
ENSSSCG00000032974	MYADML2	0.0099576	5.50353	5.95574	1.36814
ENSSSCG00000015334	PDK4	0.0359833	7.91655	8.36257	1.36227
ENSSSCG00000038767	MBP	0.0432892	5.03388	5.47951	1.36191
ENSSSCG00000040673	TMEM140	0.0136348	6.20502	6.64778	1.3592
ENSSSCG00000012699	ENSSSCG00000012699	0.0139518	8.76171	9.20077	1.35572
ENSSSCG00000038132	IRF2BP2	0.00631159	6.95767	7.39344	1.35262
ENSSSCG00000028878	BCAR1	0.0321124	4.96832	5.4035	1.35208
ENSSSCG00000022197	HS6ST1	0.0303722	6.8324	7.26521	1.34986
ENSSSCG00000024088	TLN2	0.0105293	7.42788	7.85605	1.34552
ENSSSCG00000022553	TNRC18	0.028506	5.30774	5.72346	1.33396
ENSSSCG00000007942	HMOX2	0.0422454	5.78329	6.18724	1.32313
ENSSSCG00000022797	PPP1R3B	0.018963	6.25139	6.65124	1.31937
ENSSSCG00000010494	SORBS1	0.0148231	7.40851	7.80663	1.31778
ENSSSCG00000010640	NRAP	0.0331759	8.90835	9.29205	1.30468
ENSSSCG00000040037	MTSS1L	0.0286864	6.31808	6.69216	1.29601
ENSSSCG00000011775	KLHL24	0.0484612	6.51301	6.88154	1.29104
ENSSSCG00000009914	MLEC	0.0331759	7.92468	7.36694	0.679366
ENSSSCG00000001804	HOMER2	0.0283858	6.71426	6.12041	0.66257
ENSSSCG00000005425	SLC44A1	0.0452027	6.36071	5.75235	0.655944
ENSSSCG00000003760	TTLL7	0.0434951	5.85428	5.23232	0.649787
ENSSSCG00000036135	COL1A1	0.0434951	7.8303	7.20537	0.648452
ENSSSCG00000028172	FAM78A	0.0375656	7.35049	6.72308	0.647339
ENSSSCG00000010566	FBXW4	0.0418625	6.09487	5.46629	0.646814
ENSSSCG00000022230	CD9	0.02573	5.99697	5.35233	0.63965
ENSSSCG00000016971	MCCC2	0.0158666	5.94179	5.29349	0.638035
ENSSSCG00000016203	CFAP65	0.00900263	8.68385	8.01918	0.630833
ENSSSCG00000029199	SCN4B	0.0471139	7.87014	7.20044	0.628635
ENSSSCG00000032067	ENSSSCG00000032067	0.0181548	6.10785	5.42593	0.623335
ENSSSCG00000006987	SLC7A2	0.0195191	7.29297	6.60851	0.622239
ENSSSCG00000031640	ENSSSCG00000031640	0.039368	5.3421	4.64846	0.618291
ENSSSCG00000011827	LSG1	0.0382913	5.6436	4.94251	0.615106
ENSSSCG00000008072	ASPN	0.0234522	5.58427	4.86037	0.605457
ENSSSCG00000024692	RRBP1	0.0145112	5.58452	4.84567	0.599215
ENSSSCG00000023714	SLC31A2	0.0331759	5.04154	4.30202	0.598941
ENSSSCG00000037803	MARCKS	0.0185614	5.93571	5.19106	0.596811
ENSSSCG00000023373	ZNHIT3	0.0445426	5.03104	4.28501	0.596245
ENSSSCG00000025106	ENSSSCG00000025106	0.0434951	5.2399	4.46052	0.582619
ENSSSCG00000012576	CHRDL1	0.0277792	5.14325	4.36064	0.581312
ENSSSCG00000009004	SFRP2	0.0394075	4.11268	3.3082	0.572567
ENSSSCG00000022820	VAMP8	0.0331759	4.68941	3.88444	0.572374
ENSSSCG00000008261	HK2	0.00277443	5.62192	4.81479	0.57152
ENSSSCG00000008614	SMC6	0.0471482	6.00708	5.19958	0.571371
ENSSSCG00000028572	PER3	0.0052756	5.48462	4.67603	0.570938
ENSSSCG00000001863	TMEM266	0.0203593	5.39184	4.57534	0.567818
ENSSSCG00000001825	SLC41A3	0.00205579	6.8538	6.03183	0.56567
ENSSSCG00000027792	ENSSSCG00000027792	0.00452268	5.90373	5.07984	0.564919
ENSSSCG00000012766	BGN	0.00452611	5.61719	4.79311	0.564842
ENSSSCG00000017238	TTYH2	0.00240454	5.54017	4.71471	0.564303
ENSSSCG00000012160	SH3KBP1	0.00428933	5.29788	4.46515	0.561469
ENSSSCG00000015045	NCAM1	0.0181647	5.44289	4.57526	0.548046
ENSSSCG00000004370	ATG5	0.00147306	5.64695	4.77829	0.547656
ENSSSCG00000013318	RCN1	0.00910837	4.60832	3.72803	0.543257
ENSSSCG00000016823	ENSSSCG00000016823	0.00422408	4.67224	3.78612	0.541068
ENSSSCG00000006610	S100A11	0.0295421	3.94013	3.04933	0.539316
ENSSSCG00000003757	SSX2IP	0.00280733	4.80952	3.91702	0.538679
ENSSSCG00000021170	FAR1	0.0035974	5.64279	4.74711	0.537493
ENSSSCG00000009668	CLU	0.00119521	5.73523	4.83246	0.534857
ENSSSCG00000007170	CPXM1	0.00910837	4.93039	4.0196	0.531894
ENSSSCG00000024043	ADAMTS2	0.0331759	4.09215	3.18071	0.531652
ENSSSCG00000014195	MAN2A1	0.0477535	4.45588	3.54432	0.531611
ENSSSCG00000008227	ST3GAL5	0.00286198	4.76581	3.84642	0.528734
ENSSSCG00000028108	ASAP3	0.00430353	4.45027	3.52884	0.527985
ENSSSCG00000015896	FAP	0.0307989	4.46945	3.54792	0.527948
ENSSSCG00000006059	NCALD	0.0454373	3.98857	3.05502	0.523565
ENSSSCG00000037970	SOX8	0.0445426	3.56145	2.62477	0.522435
ENSSSCG00000015798	ANKRD37	0.0497837	3.16615	2.2126	0.516359
ENSSSCG00000012584	CAPN6	4.15853e-05	5.56791	4.61048	0.514976
ENSSSCG00000009050	INPP4B	0.00414563	4.95277	3.99502	0.51486
ENSSSCG00000006140	CA2	0.0136372	4.64529	3.66718	0.507646
ENSSSCG00000030197	CD2AP	0.00558834	4.38402	3.40469	0.507217
ENSSSCG00000010992	ENSSSCG00000010992	0.014444	3.66516	2.68342	0.506369
ENSSSCG00000003148	DBP	0.00273927	5.70219	4.70668	0.501556
ENSSSCG00000008340	ANTXR1	0.00286198	4.39557	3.39946	0.50135
ENSSSCG00000029256	AKR1A1	0.000832621	4.72085	3.71922	0.499436
ENSSSCG00000011079	PIP4K2A	0.000105403	5.01366	4.00619	0.497417
ENSSSCG00000035355	F2R	0.00446198	4.42748	3.41898	0.497063
ENSSSCG00000007383	TOMM34	0.0135645	3.72173	2.71199	0.496636
ENSSSCG00000021702	XRRA1	0.0126409	3.83526	2.82126	0.495172
ENSSSCG00000001914	LOXL1	0.0267946	3.28403	2.25484	0.489985
ENSSSCG00000014219	CDO1	0.000832621	4.69442	3.64939	0.484637
ENSSSCG00000014994	PDGFD	0.00772163	4.0595	3.00882	0.48274
ENSSSCG00000034506	MS4A2	0.0432892	3.15523	2.10255	0.482072
ENSSSCG00000034761	ENSSSCG00000034761	0.0123315	3.93349	2.8741	0.479834
ENSSSCG00000033919	DCLK1	0.0352497	3.79423	2.72926	0.47798
ENSSSCG00000015368	HDAC9	0.0395703	3.89889	2.83135	0.477132
ENSSSCG00000037710	ZNF473	0.00157757	4.7069	3.62494	0.472385
ENSSSCG00000033029	ENSSSCG00000033029	0.00135629	4.83684	3.75225	0.471525
ENSSSCG00000004193	ENPP1	0.00553413	4.5382	3.45098	0.470665
ENSSSCG00000003814	EFCAB7	0.000688834	4.37428	3.2827	0.469246
ENSSSCG00000002274	HSPA2	0.0398385	2.67632	1.57193	0.465099
ENSSSCG00000037015	SESN3	0.000138482	4.36427	3.24667	0.460859
ENSSSCG00000027564	LIN52	0.0030376	4.31302	3.17597	0.454689
ENSSSCG00000013455	IZUMO4	0.0283794	3.34228	2.20417	0.454353
ENSSSCG00000013113	TMEM132A	0.0153115	4.04595	2.90323	0.452906
ENSSSCG00000021464	SOAT1	0.0135645	3.0179	1.85689	0.447202
ENSSSCG00000016963	CCDC125	0.00259896	3.59565	2.43284	0.446644
ENSSSCG00000036505	ENSSSCG00000036505	0.0481558	3.27733	2.10657	0.444189
ENSSSCG00000029621	BMPR1B	0.00306629	3.77668	2.59859	0.441936
ENSSSCG00000006935	CLCA2	0.000456296	4.75782	3.5795	0.441868
ENSSSCG00000033608	LOXL2	0.0394503	3.94252	2.76275	0.441422
ENSSSCG00000034035	TMEM69	0.0452027	3.36031	2.17994	0.44124
ENSSSCG00000017306	ITGB3	0.0315058	3.04997	1.86854	0.440914
ENSSSCG00000010554	SCD	0.00011049	4.52125	3.33729	0.440141
ENSSSCG00000005426	FSD1L	0.0375656	3.5062	2.30912	0.436158
ENSSSCG00000022283	CEP135	0.000872873	4.64477	3.44594	0.435628
ENSSSCG00000006243	PENK	0.0374223	3.9346	2.7259	0.432659
ENSSSCG00000033727	GPX1	2.35402e-06	5.61821	4.40887	0.432467
ENSSSCG00000003240	ENSSSCG00000003240	0.0468395	2.3896	1.17856	0.431959
ENSSSCG00000008266	LOXL3	0.0313333	2.7917	1.5749	0.430238
ENSSSCG00000015270	FMOD	0.00447288	4.02378	2.80161	0.428636
ENSSSCG00000009926	TCHP	2.00527e-07	5.08075	3.85717	0.42822
ENSSSCG00000023186	CA4	0.00147306	3.77093	2.54176	0.426565
ENSSSCG00000012510	ARMCX2	0.0153115	2.67632	1.4383	0.423953
ENSSSCG00000035293	ENSSSCG00000035293	3.05582e-11	8.56949	7.3288	0.423169
ENSSSCG00000005194	PTPRD	0.00910837	3.07973	1.83656	0.422446
ENSSSCG00000037534	OPCML	0.0108509	3.30403	2.05293	0.420128
ENSSSCG00000001164	ENSSSCG00000001164	0.00321676	3.83995	2.57772	0.416898
ENSSSCG00000005465	SUSD1	0.00910837	2.92098	1.65598	0.416097
ENSSSCG00000038477	ENSSSCG00000038477	0.00344486	4.05792	2.78431	0.413624
ENSSSCG00000002016	THTPA	2.82667e-05	4.62446	3.30664	0.401142
ENSSSCG00000000734	ENSSSCG00000000734	0.000646606	3.38436	2.05709	0.398523
ENSSSCG00000012018	CHODL	0.0108509	3.51331	2.18602	0.398515
ENSSSCG00000032601	RASSF2	0.00998216	2.88474	1.54793	0.395895
ENSSSCG00000009361	POSTN	0.00182041	3.05648	1.71499	0.394614
ENSSSCG00000003789	CTH	0.000456014	3.14847	1.77324	0.385491
ENSSSCG00000023133	OSBPL6	7.45467e-05	4.26633	2.85869	0.376926
ENSSSCG00000004205	ARHGAP18	1.14967e-07	5.36147	3.92309	0.368981
ENSSSCG00000029813	TSPAN5	0.0133928	2.27701	0.833432	0.367654
ENSSSCG00000025238	SHOX2	0.0307989	2.2998	0.84277	0.364242
ENSSSCG00000040513	AQP3	4.00637e-06	4.83516	3.36877	0.361887
ENSSSCG00000022891	MYMK	4.99296e-05	3.42394	1.9486	0.359647
ENSSSCG00000004433	HS3ST5	0.0104566	2.71757	1.24009	0.359116
ENSSSCG00000015589	VASH2	0.0102081	3.80391	2.32542	0.358864
ENSSSCG00000010570	KCNIP2	0.0237362	2.33082	0.836252	0.354888
ENSSSCG00000035195	HNMT	0.000339027	4.55127	3.05381	0.354178
ENSSSCG00000030325	C1QTNF6	0.00011097	3.30978	1.79924	0.35098
ENSSSCG00000002927	LRFN3	0.0307989	2.99032	1.47394	0.349563
ENSSSCG00000000738	RHNO1	0.0222033	1.78017	0.225289	0.340357
ENSSSCG00000032684	BOK	0.0204386	2.42446	0.864468	0.339152
ENSSSCG00000040779	ENSSSCG00000040779	0.0157291	2.14371	0.583567	0.339118
ENSSSCG00000007336	NNAT	0.0185371	3.08773	1.52461	0.338418
ENSSSCG00000036080	ENSSSCG00000036080	0.026687	2.51316	0.942623	0.336682
ENSSSCG00000036785	ENSSSCG00000036785	0.00431738	2.31784	0.740062	0.334998
ENSSSCG00000011740	SERPINI1	0.0187504	2.09859	0.509437	0.332367
ENSSSCG00000028777	MYLK4	4.00637e-06	3.84345	2.25398	0.332295
ENSSSCG00000008745	PROM1	0.000317346	3.62297	2.02273	0.329822
ENSSSCG00000002268	AKAP5	0.0243006	2.79928	1.18707	0.327097
ENSSSCG00000013594	FBN3	0.00202704	3.05378	1.43507	0.325627
ENSSSCG00000027587	SPAG1	0.0127069	1.90466	0.281931	0.324722
ENSSSCG00000002779	LRRC36	0.0072834	2.26773	0.629402	0.321229
ENSSSCG00000024015	FADS1	2.54985e-06	3.76233	2.11627	0.319512
ENSSSCG00000037430	COL6A6	0.00325526	2.54985	0.860919	0.310156
ENSSSCG00000001765	ADAMTS7	0.0123279	1.87591	0.137611	0.299722
ENSSSCG00000030638	ENSSSCG00000030638	0.0295444	1.57495	-0.252364	0.281788
ENSSSCG00000013377	USH1C	2.32653e-07	3.5982	1.72789	0.273513
ENSSSCG00000000607	ART4	0.00101355	2.20588	0.321791	0.270915
ENSSSCG00000008842	KIT	0.00011097	3.16867	1.28341	0.270695
ENSSSCG00000010350	RGR	0.00374778	1.96355	0.0303014	0.261839
ENSSSCG00000038912	IFITM3	0.00452268	3.16112	1.18707	0.254539
ENSSSCG00000006857	COL11A1	7.66721e-08	3.43261	1.41693	0.247297
ENSSSCG00000027178	MAN2B2	0.0108509	1.48868	-0.529056	0.246946
ENSSSCG00000016574	KCP	4.84511e-07	3.30662	1.25758	0.241644
ENSSSCG00000014314	ENSSSCG00000014314	0.0108509	1.29232	-0.774711	0.23865
ENSSSCG00000015037	IL18	0.000153878	2.21522	0.104432	0.231521
ENSSSCG00000006750	SYCP1	0.0307989	-0.695501	-2.84501	0.225389
ENSSSCG00000039779	CHGB	0.0023527	2.83938	0.578254	0.208608
ENSSSCG00000035182	SDR42E1	0.0438013	0.00965806	-2.26602	0.206515
ENSSSCG00000033822	THRSP	0.000315529	2.16403	-0.121592	0.205096
ENSSSCG00000006087	CPQ	0.0179525	1.40209	-0.895568	0.203393
ENSSSCG00000032826	KCTD16	0.020031	1.00966	-1.30303	0.201285
ENSSSCG00000000812	ENSSSCG00000000812	0.0419265	0.253831	-2.07701	0.198768
ENSSSCG00000010489	ENSSSCG00000010489	0.0185371	1.61632	-0.751248	0.193772
ENSSSCG00000027249	SLC25A2	0.022794	0.537979	-1.88202	0.186856
ENSSSCG00000003472	ARHGEF19	0.00920034	0.757798	-1.68703	0.183668
ENSSSCG00000004469	LCA5	0.0290892	-0.136144	-2.79434	0.158417
ENSSSCG00000005266	TMC1	0.039533	-0.136144	-2.79434	0.158417
ENSSSCG00000025253	ENSSSCG00000025253	0.0227331	0.822013	-1.88202	0.153463
ENSSSCG00000033307	GNG4	0.00452268	-0.110143	-2.84501	0.150218
ENSSSCG00000009144	ETNPPL	0.040468	0.0341769	-2.79434	0.140777
ENSSSCG00000010077	ENSSSCG00000010077	0.0139477	0.0452964	-2.79434	0.139696
ENSSSCG00000009486	SLITRK6	0.00222559	0.0170001	-2.84501	0.137546
ENSSSCG00000032702	ENSSSCG00000032702	0.00178589	0.0170001	-2.84501	0.137546
ENSSSCG00000023296	CENPE	0.00219296	2.12157	-0.774711	0.134318
ENSSSCG00000026409	TYR	0.00631159	0.0726693	-2.84501	0.13234
ENSSSCG00000037112	ENSSSCG00000037112	0.0113144	0.132975	-2.79434	0.131459
ENSSSCG00000002777	HSD11B2	0.0326173	0.345451	-2.69301	0.121712
ENSSSCG00000037822	FBXL13	0.0305888	0.299666	-2.74367	0.121301
ENSSSCG00000040707	RASEF	0.00325248	0.327962	-2.79434	0.11484
ENSSSCG00000035697	ENSSSCG00000035697	0.00158433	1.48594	-1.68703	0.110877
ENSSSCG00000017995	USP43	0.000303578	0.37863	-2.84501	0.10705
ENSSSCG00000038184	ACBD7	4.84511e-07	3.77114	0.545075	0.10687
ENSSSCG00000021696	NRSN1	0.00143561	1.4503	-1.88202	0.0992822
ENSSSCG00000026079	TKTL2	0.000315529	0.606796	-2.79434	0.0946576
ENSSSCG00000033745	ENSSSCG00000033745	2.11142e-08	2.95493	-0.636365	0.0829685
ENSSSCG00000037324	ENSSSCG00000037324	6.25253e-05	1.56892	-2.41034	0.063405
ENSSSCG00000001823	UROC1	0.0307989	2.76127	-1.52522	0.0512431
ENSSSCG00000035520	ENSSSCG00000035520	1e-08	5.30251	0.624088	0.0390531
ENSSSCG00000006116	SLC26A7	6.43467e-15	3.48087	-1.27957	0.0368949
ENSSSCG00000026527	HCN1	2.01387e-31	3.44209	-2.41034	0.0173078
